# Supplementary material for: Scoping literature review and focus groups with healthcare professionals on psychosocial and lifestyle assessments for childhood obesity care
Source: BMC Health Serv Res. 2023 Feb 7;23:125. doi: 10.1186/s12913-022-08957-5 (PMC9903277; doi:10.1186/s12913-022-08957-5)
Supplement: Supplementary file 3 — Additional file 3. Extensive table containing the original descriptions of factors that may contribute to the development and maintenance of childhood obesity and that should therefore be identified. [file 12913_2022_8957_MOESM3_ESM.xlsx]

## Sheet: Table 2 (extensive version)
Additional file 3. Extensive table containing the original descriptions of factors that may contribute to the development and maintenance of childhood obesity and that should therefore be identified.
Authors				Barlow et al. (p287-304)	Baur et al.	Chung & Rhie	Johansen et al.	Jull et al. (p66-71)	Krebs et al.	Phan et al.	Raatz & Gross	Schumann et al.	Styne et al.	Varkula et al.
Year				2014	2011	2021	2015	2011	2007	2018	2021	2002	2017	2009
Title				Assessment of the obese child or adolescent	Assessment and management of obesity in childhood and adolescence	Severe Obesity in Children and Adolescents: Metabolic Effects, Assessment, and Treatment	Danish clinical guidelines for examination and treatment of overweight and obese children and adolescents in a paediatric setting	Clinical guidelines for weight management in New Zealand adults, children and young people	Assessment of Child and Adolescent Overweight and Obesity	Impact of Psychosocial Risk on Outcomes among Families Seeking Treatment for Obesity	Clinical Assessment and Treatment of Early-Onset Severe Obesity	Preventing Pediatric Obesity: Assessment and Management in the Primary Care Setting	Pediatric Obesity—Assessment, Treatment, and Prevention: An Endocrine Society Clinical Practice Guideline	Assessment of overweight children and adolescents.
Category	Factor	Aspect	Subfactor
PSYCHOSOCIAL	CHILD	Psychological	Depression	Depression	Depression	Depression	Depression	Depression	Depression: flat affect or sad mood, loss of interest/ pleasure, or worries/fears	Mood and behavioural concerns		Depression	Depression/self harm	Psychopathology: symptoms of depression
														Psychosocial stressors
			Disordered eating	Disordered eating and body dissatisfaction	Eating disorders, such as binge-eating or purging	Eating disorders	Persistent overeating /binge-eating and searching for food		Disordered eating: hyperphagia or binge eating, eating “out of control,” or bulimia			History of any symptomps of eating disorders	Eating disorders - purging, anorexia and binge eating	Eating disorders, such as binge-eating or purging
			Anxiety	Anxiety		Anxiety	Anxiety		Anxiety			Anxiety	Anxiety
			Self-esteem	Low self-esteem	Poor self-esteem		Low self-esteem		Poor self-esteem			Self-esteem		Self-esteem
			Body image	Body dissatisfaction / body image			Body perception		Body dissatisfaction			Body image		Body image dissatisfaction/ body image
			Adverse events					Precipitating events	History/ongoing sexual abuse	Adverse events				Major family events
									Neglect
			Weight management		Previous and current dieting behaviours and/or weight-management interventions			Weight management plan				Previous attempts for weight loss: methods, results		Weight loss attempts in the past
												Use of prescription and over-the-counter medications for weight loss
			Consequences of weight					Current consequences (physical and social) of overweight				Emotional impact of overweigh/obesity on the child		Consequences of overweight (i.e. school, physical activity, social)
			History of weight		Onset of child and parents concerns about their weight									Weight history: duration and impact of the patient's overweight
			Other				Well-being				Emotional and behaviour regulations		Anger outburst	Perceived competence
							Motivation
		Social	Bullying	Bullying/teasing	Bullying		Bullying	Bullying					Teasing by peers regarding weight/appearance	Bullying
			Education				Education		School avoidance			School history	School absences/refusal	School performance
			Social interactions						Problems with social interactions	Social concerns		Peer relationships		Peer difficulties
														Consequences of overweight (i.e. school, physical activity, social)
														Social skills
			Loneliness				Solitude	Isolation					Loneliness
			Other			Experiencing victimization							Boredom, stress
	FAMILY	Social	Functioning	Family environment	Household members		Family structure and dynamics			Family composition	Single parent household	Mother's marital status	Family functioning + intrafamily communication patterns	Family composition, family interactions, overweight of family members
										Sibling problems: same as Child Problems but for child's siblings (= mood and behavioural concerns & developmental and social concerns, adverse events)
			Culture	Cultural perceptions of weight	Ethnicity		Ethnicity	Culture
			Social support							Social support for healthcare plan	Ample parent management support for implementation of dietary, sleep, and physical activity changes.	Social support services		It is also important to determine whether the child spends significant time in another household (e.g., that of a grandparent who provides after school care) or whether anyone besides the caregiver attending the interview is largely responsible for grocery shopping, cooking, or feeding the child.
			Family perception							Family beliefs: importance of managing weight to a child's health		Family perceptions of child overweight: 'fat, slim, just right'	Family attitude about weight and specifically obesity. Maladaptive rearing patterns related to diet and activity
			Parenting style	Parenting style						Parent's responsibility as a role model		Parents: is food used as a reward, bribe, punishment, or comfort measure?
			Relationships		Parental relationship					Relationship problems				Relationship parents and family
			Rules		Home supervision									Discipline in the home: limit-setting capabilities of the parents, consistent, appropriate
			Other	Access to parks, neighbourhood safety, and closeness of grocery stores										Family routine, contents of the patient's day
	PARENT	Psychological	Mental well-being		Eating disorders					Mental health concerns			Parental psychopathology	Family's mental health history
										Adverse events
			Other							Parent's confidence in their ability to make WMC appointments
		Social	Financial situation	Financial status	Parental employment & hours					Areas of financial difficulty	Lower parental education attainment	Socioeconomic status
										Financial support	SES (below federal poverty line)	Resources: include resources for shopping, nutritional choices, snack food available at home/with caregiver
LIFESTYLE	NUTRITION	Food intake	Drinks	Sugar-sweetened beverages and juices	Beverage consumption (sodas, juice, other sugary drinks)	Sugar sweetened-beverage consumption	Sugar-sweetened beverages, milk and juices	Drinks	Sweetened beverage consumption				Sweetened beverage and juices consumption
				Water and low fat milk					Fruit juice consumption
			Fast food		Fast food intake	Frequency of fast food	Fast food intake	Encourage the reduction or avoidance of energy-dense takeaway foods and snacks (e.g. snack bars, potato chips, cake, and ice cream).	Energy-dense foods				Consumption of fast foods (processed foods, high (saturated)-fat, high sodium) and sugar (added table sugar, high fructose corn
								Contribution of high fat (especially saturated fat), added sugar and salt foods
			Portion size	Portion size		Adult portion size	Portion size (dinner)		Portion size				Portion control education	Portion size
			Snacks	Snack food and junk food (e.g., cookies, chips, candy)	Snacking	Eating snacks between meals	Snacking		Snacking					Snacking habits
			Fruit & vegetables	Fruits and vegetables			Fruits and vegetables		Fruit & vegetable consumption				Consumption of whole fruit rather than fruit juices + intake of dietary fiber, fruits, and vegetables
			General diet								Individual dietary intake and eating behaviour	Dietary recall: food diary for the last 24-48 hours		Daily eating routine
			Breakfast		Breakfast consumption				Breakfast consumption
			Appetite			Appetite control	Appetite
		Psychological	Readiness to change	Readiness to change				Assess the readiness of the individual and family/whānau or caregivers to make required lifestyle changes.	Readiness to change			Family lifestyle changes: family motivation/past attempts for lifestyle changes		Readiness to make dietary changes
			Self-efficacy	Self-efficacy					Self-efficacy for health behaviour change	Parent confidence: parent's confidence in their ability to make lifestyle changes				Self-efficacy
			Other	Triggers for overeating								Knowledge of nutrition: balance of carbohydrates, proteins, fats		Basic nutrition knowledge
		Social	Routine	Family and cultural values related to eating	Family routines around food and eating									Family meal habits
														Family food shopping habits
			Eating outside the home	Frequency of eating outside the home, especially fast food					Restaurant food consumption					Meals eaten away from the home
			Frequency	Meal frequency and balance					Meal frequency				Timely, regular meals, and avoiding constant “grazing” during the day, especially after school and after supper
			Location of meal	Meal environment (table or living room, television on or off)										Where they eat (e.g. in the car, in front of the TV)
			Other	Family participation in nutrition changes	Sneaking food						Food insecurity			Conflict regarding food
														Who eats with them (e.g. family, peers, no one)
	PHYSICAL ACTIVITY	Physical activity	Usual amount of time					Usual levels of physical activity Usual levels of physical activity (time playing outside is a good indication of physical activity in younger children)	Current levels of physical activity Type, frequency, duration, and intensity of physical activity daily and/or weekly		Amount of physical activity	Activity level, duration of sport	Amount of moderate to vigorous activity daily	Usual time spent in physical and sedentary activities (type and intensity of activities)
			Sports	Participation in organized physical activity, like sports or dance class	Sports participation		Time spent in sports		Time spent in organized physical activity			Type of sport and involvement of sport
			Unstructured PA	Time spent in incidental activities, like performing yard work	After school and weekend recreation		Time spent in other physical activity		Time spent in unstructured activity/play/ time outside
				For children 3-6 years of age, time spent playing or engaging in any physical activity regardless of intensity or structure
			Transportation	Time spent in routine activities, like walking to school	Transport to and from school		Daily transport to and from school		Discretionary activity (e.g. walking or biking to school, taking stairs, and running errands)
			Routine PA	Time spent in routine activities, like walking to school					Time spent routine activity (e.g. walking to school)			Physical activity patern and frequency
			Other	Time spent in moderate to vigorous aerobic physical activity	Exercise tolerance
				Time spent in muscle-strengthening activity
				Time spent in bone-strengthening activity
		Sedentary behaviour	Access to screens	Presence of television in the bedroom	Number of televisions, computers and gaming consoles in the house and bedrooms	Electronic device late at night			Television in bedroom			Sedentary activity	Sedentary behaviour, such as digital activities
			Screen time	Hours spent watching television Hours spent on other sedentary electronic activity	Screen time per day (e.g. television, video game and computer use)		Screen time per day (television, video game, computer, mobile phone etc.)					Hours of TV/computer each day	Non academic screen time
			Usual amount of time					Usual sedentary behaviour/activity	Current levels of sedentary behaviour Time spent in sedentary activity Hours of television watched and/or screen time daily and/or weekly (<2 h/d)		Sedentary time	Amount and frequency for both family and child		Usual time spent in physical and sedentary activities Global screen time (i.e., total time spent watching TV, using the computer, and playing electronic games)
			Other		Pattern of television viewing (e.g. during meals)							Chilld's physical limitations
		Psychological	Self-efficacy	Self-efficacy					Self-efficacy for health behaviour change	Parent confidence: parent's confidence in their ability to make lifestyle changes				Self-efficacy
			Readiness to change	Readiness to change				Readiness of the individual and family/whānau or caregivers to make required lifestyle changes	Readiness to change Motivation to change			Family lifestyle changes: family motivation/past attempts for lifestyle changes
			Enjoyment	Preferred activities for child										Whether they enjoy engaging in any special activity with their family (especially on weekends)
														What kind of sports they like to play
			Other											Being overweight limit the patient's participation in activities (strenuous/moderate/mild activities)
		Social	Family activities	Family and cultural values related to physical activity	Family activities				Family physical activity routines
			Access	Areas that are safe for play (yard, parks, nearby schools)					Options and access for free play and organized sports Safety Affordability/socioeconomic status
			Support	Parent and family support for casual and organized physical activity					Willingness of family members to be active with patient Encouragement from parents
			Other						Physical education classes and recess
	SLEEP	Sleep behaviour	Disorders	Sleep disorders	Sleep apnea (e.g. lack of refreshment after sleep, daytime somnolence, witnessed apneas)	Obstructive sleep apnea or central hypoventilation syndrome	Sleep apnea	Sleep disordered breathing (SDB)	Obstructive sleep apnea: loud snoring or apnea
			Disturbances		Presence of snoring		Disturbance of sleep (daytime sleepiness, and snoring)	Instances of disturbed sleep	Disordered sleep: shorter sleep time, later onset of sleep, daytime sleepiness, or restlessness
								History of snoring
			Routine		Sleep routine		Sleeping pattern: apnea, the duration of sleep	Ask about usual sleep length and patterns covering regular sleep and nap times						Sleep routine (When does the patient wake up, get home from school, and go to bed?)
			Amount of sleep			Insufficient sleep quantitity and poor quality					Amount and quality of sleep
		Social	Hygiene					Sleep ‘hygiene’ (that is, how optimal conditions including temperature, crowding, noise and light are for sleep)

## Sheet: Table 2 (manuscript version)
Table 2. Assessment categories, aspects and factors from the included studies
Author				Barlow et al. (p287-304)	Baur et al.	Chung & Rhie	Johansen et al.	Jull et al. (p66-71)	Krebs et al.	Phan et al.	Raatz & Gross	Schumann et al.	Styne et al.	Varkula et al.
Year				2014	2011	2021	2015	2011	2007	2018	2021	2002	2017	2009
Category	Factors	Aspect	Subfactor
Psychosocial	Child	Psychological	Depression	x	x	x	x	x	x	x		x	x	xx	xx = 2 verschillende aspecten genoemd
			Disordered eating	x	x	x	x		x			x	x	x
			Anxiety	x		x	x		x			x	x
			Self-esteem	x	x		x		x			x		x
			Body image	x			x		x			x		x
			Adverse events					x	xx	x				x	xx = 2 verschillende aspecten genoemd
			Weight management		x			x				xx		x	xx = 2 verschillende aspecten genoemd
			Consequences of weight					x				x		x
			History of weight		x									x
			Other				x				x		x	x
		Social	Bullying	x	x		x	x					x	x
			Education				x		x			x	x	x
			Social interaction						x	x		x		xxx	xxx = 3 verschillende aspecten genoemd
			Loneliness				x	x					x
			Other			x							x
	Family	Social	Functioning	x	x		x			xx	x	x	x	x	xx = 2 verschillende aspecten genoemd
			Culture	x	x		x	x
			Social support							x	x	x		x
			Family perception							x		x	x
			Parenting style	x						x		x
			Relationships		x					x				x
			Rules		x									x
			Other	x										x
	Parent	Psychological	Mental well-being		x					xx			x	x	xx = 2 verschillende aspecten genoemd
			Other							x
		Social	Financial situation	x	x					xx	xx	xx			xx = 2 verschillende aspecten genoemd
Lifestyle	Nutrition	Food intake	Drinks	xx	x	x	x	x	xx				x		xx = 2 verschillende aspecten genoemd
			Fast food		x	x	x	xx	x				x		xx = 2 verschillende aspecten genoemd
			Portion size	x		x	x		x				x	x
			Snacks	x	x	x	x		x					x
			Fruit & vegetables	x			x		x				x
			General diet								x	x		x
			Breakfast		x				x
			Appetite			x	x
		Psychological	Readiness to change	x				x	x			x		x
			Self-efficacy	x					x	x				x
			Other	x								x		x
		Social	Routine	x	x									xx	xx = 2 verschillende aspecten genoemd
			Eating outside the home	x					x					x
			Frequency	x					x				x
			Location of meal	x										x
			Other	x	x						x			xx	xx = 2 verschillende aspecten genoemd
	Physical activity	Physical activity	Usual amount of time					x	x		x	x	x	x
			Sports	x	x		x		x			x
			Unstructured PA	xx	x		x		x						xx = 2 verschillende aspecten genoemd
			Transportation	x	x		x		x
			Routine PA	x					x			x
			Other	xxx	x										xxx = 3 verschillende aspecten genoemd
		Sedentary behaviour	Access to screens	x	x	x			x			x	x
			Screen time	x	x		x					x	x
			Usual amount of time					x	x		x	x		x
			Other		x							x
		Psychological	Self-efficacy	x					x	x				x
			Readiness to change	x				x	x			x
			Enjoyment	x										xx	xx = 2 verschillende aspecten genoemd
			Other											xx	xx = 2 verschillende aspecten genoemd
		Social	Family activities	x	x				x
			Access	x					x
			Support	x					x
			Other						x
	Sleep	Sleep behaviour	Disorders	x	x	x	x	x	x
			Disturbances		x		x	xx	x						xx = 2 verschillende aspecten genoemd
			Routine		x		x	x						x
			Amount of sleep			x					x
		Social	Hygiene					x

## Sheet: References included articles
References of the included articles
Barlow, S. E., Taylor, S. A., Hastings, E., & Garland, B. H. (2014). Assessment of the obese child or adolescent. Treatment of the Obese Patient, 287-304. Retrieved from https://www.scopus.com/inward/record.uri?eid=2-s2.0-84929922052&doi=10.1007%2f978-1-4939-1203-2_20&partnerID=40&md5=ed65fdf1db41ff4d6e2a046c858efbf7
Baur LA, Hazelton B, Shrewsbury VA. Assessment and management of obesity in childhood and adolescence. Nat Rev Gastroenterol Hepatol. 2011 Oct 4;8(11):635-45. doi: 10.1038/nrgastro.2011.165. PMID: 21970867.
Chung YL, Rhie YJ. Severe Obesity in Children and Adolescents: Metabolic Effects, Assessment, and Treatment. Journal of Obesity & Metabolic Syndrome. 2021 Dec 30;30(4):326.
Johansen A, Holm JC, Pearson S, Kjærsgaard M, Larsen LM, Højgaard B, Cortes D; Danish Pediatric Society. Danish clinical guidelines for examination and treatment of overweight and obese children and adolescents in a pediatric setting. Dan Med J. 2015 May;62(5):C5024. PMID: 26050836.
Jull A, Lawes CM, Eyles H, Maddison R, Gorton D, Arcus K, Chee N, Taylor B, Mann J. Clinical guidelines for weight management in New Zealand adults, children and young people. J Prim Health Care. 2011 Mar 1;3(1):66-71. PMID: 21359266.
Krebs, N. F., Himes, J. H., Jacobson, D., Nicklas, T. A., Guilday, P., & Styne, D. (2007). Assessment of child and adolescent overweight and obesity. Pediatrics, 120, S193-228. Retrieved from https://pediatrics.aappublications.org/content/pediatrics/120/Supplement_4/S193.full.pdf
Phan TT, Chen FF, Pinto AT, Cox C, Robbins J, Kazak AE. Impact of Psychosocial Risk on Outcomes among Families Seeking Treatment for Obesity. J Pediatr. 2018 Jul;198:110-116. doi: 10.1016/j.jpeds.2018.02.071. Epub 2018 Apr 5. PMID: 29628410; PMCID: PMC6019163.
Raatz S, Gross AC. Clinical Assessment and Treatment of Early-Onset Severe Obesity. Current obesity reports. 2021 Mar;10(1):31-8.
Schumann L, Nichols MR, Livingston D. Preventing pediatric obesity: assessment and management in the primary care setting. Journal of the American Academy of Nurse Practitioners. 2002 Feb;14(2):55-60.
Styne DM, Arslanian SA, Connor EL, Farooqi IS, Murad MH, Silverstein JH, Yanovski JA. Pediatric obesity—assessment, treatment, and prevention: an Endocrine Society clinical practice guideline. The Journal of Clinical Endocrinology & Metabolism. 2017 Mar 1;102(3):709-57.
Varkula, L., Heinberg, L. J., Heinberg, L. J., & Thompson, J. K. (2009). Assessment of overweight children and adolescents. Washington, DC: American Psychological Association.
